# Supplementary material for: Toxic Organic Contaminants in Airborne Particles: Levels, Potential Sources and Risk Assessment
Source: Int J Environ Res Public Health. 2021 Apr 20;18(8):4352. doi: 10.3390/ijerph18084352 (PMC8073354; doi:10.3390/ijerph18084352)
Supplement: Supplementary file 1 [file ijerph-18-04352-s001.zip]

Archive with 1 entries (1 files):
- ijerph-1168532-supplementary.pdf
